# Supplementary material for: Establishing Compliance between Spectral, Colourimetric and Photometric Indicators in Resazurin Reduction Test
Source: Bioengineering (Basel). 2023 Aug 14;10(8):962. doi: 10.3390/bioengineering10080962 (PMC10451944; doi:10.3390/bioengineering10080962)
Supplement: Supplementary file 1 [file bioengineering-10-00962-s001.zip]

Archive with 2 entries (2 files):
- PMA_data.zip
- UV-vis_and_photo.zip
